# Supplementary material for: Public Awareness and Willingness to Vaccinate Against Herpes Zoster: A Nationwide Cross-Sectional Study in Poland
Source: Vaccines (Basel). 2024 Dec 11;12(12):1393. doi: 10.3390/vaccines12121393 (PMC11680232; doi:10.3390/vaccines12121393)
Supplement: Supplementary file 1 [file vaccines-12-01393-s001.zip]

Archive with 1 entries (1 files):
- vaccines-3351610-supplementary.pdf
